# Supplementary material for: Validating the Health Benefits of Coffee Berry Pulp Extracts in Mice with High-Fat Diet-Induced Obesity and Diabetes
Source: Antioxidants (Basel). 2023 Dec 20;13(1):10. doi: 10.3390/antiox13010010 (PMC10812732; doi:10.3390/antiox13010010)
Supplement: Supplementary file 1 [file antioxidants-13-00010-s001.zip]

Archive with 1 entries (1 files):
- antioxidants-2715448-supplementary.pdf
